# Supplementary material for: ﻿A new species of the genus Ovophis Burger in Hoge & Romano-Hoge, 1981 (Serpentes, Viperidae) from southern Yunnan, China
Source: Zookeys. 2025 Mar 6;1230:287–302. doi: 10.3897/zookeys.1230.142967 (PMC11907264; doi:10.3897/zookeys.1230.142967)
Supplement: XML Treatment for Ovophis zhaoermii [file zookeys.1230.142967-treatment1.xml]

<!DOCTYPE tp:taxon-treatment
  PUBLIC "-//TaxonX//DTD Taxonomic Treatment Publishing DTD v0 20100105//EN" "tax-treatment-NSO.dtd">
<tp:taxon-treatment xmlns:tp="http://www.plazi.org/taxpub"><tp:treatment-meta><kwd-group><label>Taxon classification</label><kwd>
              <named-content content-type="kingdom">Animalia</named-content>
            </kwd><kwd>
              <named-content content-type="order">Squamata</named-content>
            </kwd><kwd>
              <named-content content-type="family">Viperidae</named-content>
            </kwd></kwd-group><mixed-citation publication-type="journal"><person-group><name><surname>Liu</surname><given-names>Shuo</given-names></name><name><surname>Hou</surname><given-names>Mian</given-names></name><name><surname>Mo</surname><given-names>Mingzhong</given-names></name><name><surname>Li</surname><given-names>Mei</given-names></name><name><surname>Li</surname><given-names>Biao</given-names></name><name><surname>Luo</surname><given-names>Xiong</given-names></name><name><surname>Rao</surname><given-names>Dingqi</given-names></name><name><surname>Li</surname><given-names>Song</given-names></name></person-group><article-title>﻿A new species of the genus <italic><tp:taxon-name><tp:taxon-name-part taxon-name-part-type="genus" reg="Ovophis">Ovophis</tp:taxon-name-part></tp:taxon-name></italic> Burger in Hoge &amp; Romano-Hoge, 1981 (<tp:taxon-name><tp:taxon-name-part taxon-name-part-type="suborder">Serpentes</tp:taxon-name-part></tp:taxon-name>, <tp:taxon-name><tp:taxon-name-part taxon-name-part-type="family">Viperidae</tp:taxon-name-part></tp:taxon-name>) from southern Yunnan, China</article-title><source>Zookeys</source><day>06</day><month>03</month><year>2025</year><volume>1230</volume><fpage>287</fpage><lpage>302</lpage><pub-id pub-id-type="doi">10.3897/zookeys.1230.142967</pub-id></mixed-citation></tp:treatment-meta><tp:nomenclature><label>﻿</label><tp:taxon-name>
            <object-id xmlns:xlink="http://www.w3.org/1999/xlink" content-type="arpha" xlink:type="simple">41CFF1B7-8657-59CD-9F43-36A577FF7A67</object-id>
            <tp:taxon-name-part taxon-name-part-type="genus" reg="Ovophis">Ovophis</tp:taxon-name-part>
            <tp:taxon-name-part taxon-name-part-type="species" reg="zhaoermii">zhaoermii</tp:taxon-name-part>
            <object-id xmlns:xlink="http://www.w3.org/1999/xlink" content-type="zoobank" xlink:type="simple">https://zoobank.org/43381C87-E16A-455D-AB2A-DD7F15E88BA2</object-id>
          </tp:taxon-name><tp:taxon-status xmlns:xlink="http://www.w3.org/1999/xlink" xlink:type="simple">sp. nov.</tp:taxon-status><xref ref-type="fig" rid="F2">Figs 2</xref><xref ref-type="fig" rid="F3">, 3</xref><xref ref-type="fig" rid="F4">, 4</xref></tp:nomenclature><tp:treatment-sec sec-type="material" id="SECID0ELECI"><title>Material examined.</title><p><bold><italic>Holotype</italic>.</bold> • KIZ2024078, adult male, collected on 23 July 2024 by Shuo Liu from Yuanyang Guanyinshan Provincial Nature Reserve, Yuanyang County, Honghe Hani and Yi Autonomous Prefecture, Yunnan Province, China (<named-content xmlns:xlink="http://www.w3.org/1999/xlink" content-type="dwc:verbatimCoordinates" xlink:type="simple"><named-content content-type="geo-json" specific-use="{&#34;type&#34;:&#34;Point&#34;,&#34;coordinates&#34;:[102.936389,23.028611]}" id="NCID0EZECI" xlink:type="simple">23°1'43"N, 102°56'11"E</named-content></named-content>; 2400 m a.s.l.). <bold><italic>Paratypes</italic>.</bold> • KIZ2023041, adult male, collected on 16 May 2023, and KIZ2024079–KIZ2024080, two adult males, collected on 16 July 2024, all by Shuo Liu from the same locality as the holotype.</p></tp:treatment-sec><tp:treatment-sec sec-type="diagnosis" id="SECID0ECFCI"><title>Diagnosis.</title><p>Ratio of tail length to total length 0.191–0.206, internasals separated by one or two scales, second supralabial bordering loreal pit, dorsal scales in 22-21-17 rows, ventrals 146–148, subcaudals 57–64, 3–11 subcaudals unpaired and other subcaudals paired, third supralabial larger than fourth, dorsal surface of head unpatterned, dorsal surface of body brownish-black or reddish-brown with rectangular black blotches, series of white spots on dorsal surface of tail continuous, iris off-white with a black mesh pattern.</p><fig id="F2" position="float" orientation="portrait"><object-id xmlns:xlink="http://www.w3.org/1999/xlink" content-type="doi" xlink:type="simple">10.3897/zookeys.1230.142967.figure2</object-id><object-id xmlns:xlink="http://www.w3.org/1999/xlink" content-type="arpha" xlink:type="simple">D58582FE-1E27-5226-93C2-C2A9981A3B31</object-id><label>Figure 2.</label><caption><p>Dorsal view (top) and ventral view (bottom) of the type series of <italic><tp:taxon-name><tp:taxon-name-part taxon-name-part-type="genus" reg="Ovophis">Ovophis</tp:taxon-name-part><tp:taxon-name-part taxon-name-part-type="species" reg="zhaoermii">zhaoermii</tp:taxon-name-part></tp:taxon-name></italic> sp. nov. in preservative.</p></caption><graphic xmlns:xlink="http://www.w3.org/1999/xlink" xlink:href="zookeys-1230-287_article-142967__-g002.jpg" position="float" orientation="portrait" xlink:type="simple" id="oo_1271904.jpg"><uri content-type="original_file" xlink:type="simple">https://binary.pensoft.net/fig/1271904</uri></graphic></fig></tp:treatment-sec><tp:treatment-sec sec-type="description" id="SECID0E6FCI"><title>Description of holotype.</title><p>Adult male; body relatively slender, tail relatively short, <abbrev xmlns:xlink="http://www.w3.org/1999/xlink" xlink:title="snout-vent length" id="ABBRID0EFGCI" xlink:type="simple">SVL</abbrev> 541 mm, <abbrev xmlns:xlink="http://www.w3.org/1999/xlink" xlink:title="tail length" id="ABBRID0EJGCI" xlink:type="simple">TaL</abbrev> 133 mm, <abbrev xmlns:xlink="http://www.w3.org/1999/xlink" xlink:title="tail length" id="ABBRID0ENGCI" xlink:type="simple">TaL</abbrev>/<abbrev xmlns:xlink="http://www.w3.org/1999/xlink" xlink:title="total length" id="ABBRID0ERGCI" xlink:type="simple">TL</abbrev> 0.197; head approximately pear shaped, distinct from neck, <abbrev xmlns:xlink="http://www.w3.org/1999/xlink" xlink:title="head length, from the tip of the snout to the angle of the jaw" id="ABBRID0EVGCI" xlink:type="simple">HL</abbrev>/<abbrev xmlns:xlink="http://www.w3.org/1999/xlink" xlink:title="snout-vent length" id="ABBRID0EZGCI" xlink:type="simple">SVL</abbrev> 0.05; snout blunt and rounded, rostral trapezoidal, upper tip slightly visible from above; eye small, pupil vertically elliptic; supraocular 1/1, elongate, oval, largest scales on dorsal head, separated by six small scales; nostril close to snout tip; two internasals, approximately rectangular, separated by one small scale; two much smaller scales between rostral and internasals; loreal 1/1; preoculars 3/3; postoculars 2/3; suboculars 1/3, separated from supralabials by two rows of scales; supralabials 8/9, first and second in contact with nasal, second bordering loreal pit, third larger than fourth; infralabials 9/10, first pair contacting each other behind mental, first to third in contact with chin shields; mental triangular; one pair of chin shields, meeting in midline; dorsal scales in 22-21-17 rows, distinctly keeled except outer row; ventral scales 148, excluding four preventrals; subcaudal scales 61, first to eleventh unpaired, others paired; cloacal plate undivided.</p><fig id="F3" position="float" orientation="portrait"><object-id xmlns:xlink="http://www.w3.org/1999/xlink" content-type="doi" xlink:type="simple">10.3897/zookeys.1230.142967.figure3</object-id><object-id xmlns:xlink="http://www.w3.org/1999/xlink" content-type="arpha" xlink:type="simple">C78F238E-23BC-5FE5-89A1-67BB8B2DDB92</object-id><label>Figure 3.</label><caption><p>The holotype (KIZ2024078) of <italic><tp:taxon-name><tp:taxon-name-part taxon-name-part-type="genus" reg="Ovophis">Ovophis</tp:taxon-name-part><tp:taxon-name-part taxon-name-part-type="species" reg="zhaoermii">zhaoermii</tp:taxon-name-part></tp:taxon-name></italic> sp. nov. in life <bold>A</bold> general view <bold>B</bold> dorsal view of the head <bold>C</bold> left view of the head <bold>D</bold> right view of the head <bold>E</bold> dorsal view of the tail.</p></caption><graphic xmlns:xlink="http://www.w3.org/1999/xlink" xlink:href="zookeys-1230-287_article-142967__-g003.jpg" position="float" orientation="portrait" xlink:type="simple" id="oo_1271905.jpg"><uri content-type="original_file" xlink:type="simple">https://binary.pensoft.net/fig/1271905</uri></graphic></fig><p><bold><italic>Color of holotype in life</italic>.</bold> Dorsal surface of head brownish-black; lateral surface of head dark reddish-brown, a wide brownish-black stripe behind eye on each side, a narrow discontinuous white stripe from mouth corner to lateral neck on each side; lower lip reddish-brown with some irregular white blotches; dorsal surface of body brownish-black with many rectangular, large black blotches on dorsolateral surface, blotches of left and right sides arranged approximately in staggered pattern; two black spots below each black dorsolateral blotch; some irregular black blotches on ventrolateral part of body; anterior dorsal surface of tail dark brownish-black, posterior dorsal surface of tail white, composed of a continuous series of white spots on two medial rows of scales; ventral surface of head reddish-brown with some irregular white blotches; ventral surface of body and tail brownish-yellow with many irregular grayish-brown blotches; iris off-white with a black mesh pattern.</p><fig id="F4" position="float" orientation="portrait"><object-id xmlns:xlink="http://www.w3.org/1999/xlink" content-type="doi" xlink:type="simple">10.3897/zookeys.1230.142967.figure4</object-id><object-id xmlns:xlink="http://www.w3.org/1999/xlink" content-type="arpha" xlink:type="simple">8D362C50-58E5-5219-9263-F1F2216ADE69</object-id><label>Figure 4.</label><caption><p>The paratypes of <italic><tp:taxon-name><tp:taxon-name-part taxon-name-part-type="genus" reg="Ovophis">Ovophis</tp:taxon-name-part><tp:taxon-name-part taxon-name-part-type="species" reg="zhaoermii">zhaoermii</tp:taxon-name-part></tp:taxon-name></italic> sp. nov. in life <bold>A</bold> KIZ2024079 <bold>B</bold> KIZ2024080 <bold>C</bold> KIZ2023041.</p></caption><graphic xmlns:xlink="http://www.w3.org/1999/xlink" xlink:href="zookeys-1230-287_article-142967__-g004.jpg" position="float" orientation="portrait" xlink:type="simple" id="oo_1271906.jpg"><uri content-type="original_file" xlink:type="simple">https://binary.pensoft.net/fig/1271906</uri></graphic></fig></tp:treatment-sec><tp:treatment-sec sec-type="variation" id="SECID0EEJCI"><title>Variations.</title><p>Morphometric and meristic data of the type series are provided in Table <xref ref-type="table" rid="T3">3</xref>. The paratypes resemble the holotype in most aspects except for small differences in body size, relative tail length, and the number of unpaired subcaudals. In addition, the larger paratype (KIZ2024080) resembles the holotype in coloration, while the two smaller paratypes (KIZ2023041 and KIZ2024079) have lighter body coloration than the holotype.</p><table-wrap id="T3" position="float" orientation="portrait"><label>Table 3.</label><caption><p>Measurements (in mm) and scalation data of the type specimens of <italic><tp:taxon-name><tp:taxon-name-part taxon-name-part-type="genus" reg="Ovophis">Ovophis</tp:taxon-name-part><tp:taxon-name-part taxon-name-part-type="species" reg="zhaoermii">zhaoermii</tp:taxon-name-part></tp:taxon-name></italic> sp. nov.</p></caption><table id="TID0EB3CI" rules="all"><tbody><tr><th rowspan="3" colspan="1"/><th rowspan="1" colspan="1" style="color: #231f20">KIZ2024078</th><th rowspan="1" colspan="1" style="color: #231f20">KIZ2024079</th><th rowspan="1" colspan="1" style="color: #231f20">KIZ2024080</th><th rowspan="1" colspan="1" style="color: #231f20">KIZ2023041</th></tr><tr><th rowspan="1" colspan="1" style="color: #231f20">Holotype</th><th rowspan="1" colspan="1" style="color: #231f20">Paratype</th><th rowspan="1" colspan="1" style="color: #231f20">Paratype</th><th rowspan="1" colspan="1" style="color: #231f20">Paratype</th></tr><tr><th rowspan="1" colspan="1" style="color: #231f20">Male</th><th rowspan="1" colspan="1" style="color: #231f20">Male</th><th rowspan="1" colspan="1" style="color: #231f20">Male</th><th rowspan="1" colspan="1" style="color: #231f20">Male</th></tr><tr><td rowspan="1" colspan="1" style="color: #231f20">
                    <abbrev xmlns:xlink="http://www.w3.org/1999/xlink" xlink:title="snout-vent length" id="ABBRID0ECMCI" xlink:type="simple">SVL</abbrev>
                  </td><td rowspan="1" colspan="1" style="color: #231f20">541</td><td rowspan="1" colspan="1" style="color: #231f20">396</td><td rowspan="1" colspan="1" style="color: #231f20">543</td><td rowspan="1" colspan="1" style="color: #231f20">461</td></tr><tr><td rowspan="1" colspan="1" style="color: #231f20">
                    <abbrev xmlns:xlink="http://www.w3.org/1999/xlink" xlink:title="head length, from the tip of the snout to the angle of the jaw" id="ABBRID0E3MCI" xlink:type="simple">HL</abbrev>
                  </td><td rowspan="1" colspan="1" style="color: #231f20">26.7</td><td rowspan="1" colspan="1" style="color: #231f20">21.0</td><td rowspan="1" colspan="1" style="color: #231f20">27.6</td><td rowspan="1" colspan="1" style="color: #231f20">25.0</td></tr><tr><td rowspan="1" colspan="1" style="color: #231f20">
                    <abbrev xmlns:xlink="http://www.w3.org/1999/xlink" xlink:title="tail length" id="ABBRID0EWNCI" xlink:type="simple">TaL</abbrev>
                  </td><td rowspan="1" colspan="1" style="color: #231f20">133</td><td rowspan="1" colspan="1" style="color: #231f20">103</td><td rowspan="1" colspan="1" style="color: #231f20">132</td><td rowspan="1" colspan="1" style="color: #231f20">109</td></tr><tr><td rowspan="1" colspan="1" style="color: #231f20">
                    <abbrev xmlns:xlink="http://www.w3.org/1999/xlink" xlink:title="total length" id="ABBRID0EQOCI" xlink:type="simple">TL</abbrev>
                  </td><td rowspan="1" colspan="1" style="color: #231f20">674</td><td rowspan="1" colspan="1" style="color: #231f20">499</td><td rowspan="1" colspan="1" style="color: #231f20">675</td><td rowspan="1" colspan="1" style="color: #231f20">570</td></tr><tr><td rowspan="1" colspan="1" style="color: #231f20"><abbrev xmlns:xlink="http://www.w3.org/1999/xlink" xlink:title="tail length" id="ABBRID0EKPCI" xlink:type="simple">TaL</abbrev>/<abbrev xmlns:xlink="http://www.w3.org/1999/xlink" xlink:title="total length" id="ABBRID0EOPCI" xlink:type="simple">TL</abbrev></td><td rowspan="1" colspan="1" style="color: #231f20">0.197</td><td rowspan="1" colspan="1" style="color: #231f20">0.206</td><td rowspan="1" colspan="1" style="color: #231f20">0.196</td><td rowspan="1" colspan="1" style="color: #231f20">0.191</td></tr><tr><td rowspan="1" colspan="1" style="color: #231f20">
                    <abbrev xmlns:xlink="http://www.w3.org/1999/xlink" xlink:title="cephalic scales, number on a line between the middle of supraoculars" id="ABBRID0EHQCI" xlink:type="simple">Cep</abbrev>
                  </td><td rowspan="1" colspan="1" style="color: #231f20">6</td><td rowspan="1" colspan="1" style="color: #231f20">6</td><td rowspan="1" colspan="1" style="color: #231f20">7</td><td rowspan="1" colspan="1" style="color: #231f20">7</td></tr><tr><td rowspan="1" colspan="1" style="color: #231f20">
                    <abbrev xmlns:xlink="http://www.w3.org/1999/xlink" xlink:title="dorsal scale rows, at one head length behind the head, at midbody (namely at SVL/2), and at one head length before the vent, respectively" id="ABBRID0EBRCI" xlink:type="simple">DSR</abbrev>
                  </td><td rowspan="1" colspan="1" style="color: #231f20">22-21-17</td><td rowspan="1" colspan="1" style="color: #231f20">22-21-17</td><td rowspan="1" colspan="1" style="color: #231f20">22-21-17</td><td rowspan="1" colspan="1" style="color: #231f20">22-21-17</td></tr><tr><td rowspan="1" colspan="1" style="color: #231f20">
                    <abbrev xmlns:xlink="http://www.w3.org/1999/xlink" xlink:title="supralabial scales" id="ABBRID0E2RCI" xlink:type="simple">SL</abbrev>
                  </td><td rowspan="1" colspan="1" style="color: #231f20">8/9</td><td rowspan="1" colspan="1" style="color: #231f20">9/9</td><td rowspan="1" colspan="1" style="color: #231f20">8/8</td><td rowspan="1" colspan="1" style="color: #231f20">8/8</td></tr><tr><td rowspan="1" colspan="1" style="color: #231f20">
                    <abbrev xmlns:xlink="http://www.w3.org/1999/xlink" xlink:title="infralabial scales" id="ABBRID0EVSCI" xlink:type="simple">IL</abbrev>
                  </td><td rowspan="1" colspan="1" style="color: #231f20">9/10</td><td rowspan="1" colspan="1" style="color: #231f20">10/10</td><td rowspan="1" colspan="1" style="color: #231f20">10/10</td><td rowspan="1" colspan="1" style="color: #231f20">9/10</td></tr><tr><td rowspan="1" colspan="1" style="color: #231f20">
                    <abbrev xmlns:xlink="http://www.w3.org/1999/xlink" xlink:title="ventral plates" id="ABBRID0EPTCI" xlink:type="simple">VEN</abbrev>
                  </td><td rowspan="1" colspan="1" style="color: #231f20">148</td><td rowspan="1" colspan="1" style="color: #231f20">147</td><td rowspan="1" colspan="1" style="color: #231f20">147</td><td rowspan="1" colspan="1" style="color: #231f20">146</td></tr><tr><td rowspan="1" colspan="1" style="color: #231f20">
                    <abbrev xmlns:xlink="http://www.w3.org/1999/xlink" xlink:title="subcaudal plates" id="ABBRID0EJUCI" xlink:type="simple">SC</abbrev>
                  </td><td rowspan="1" colspan="1" style="color: #231f20">61 (1<sup>st</sup>–11<sup>th</sup> unpaired)</td><td rowspan="1" colspan="1" style="color: #231f20">64 (4<sup>th</sup>–11<sup>th</sup> unpaired)</td><td rowspan="1" colspan="1" style="color: #231f20">61 (4<sup>th</sup>–6<sup>th</sup> unpaired)</td><td rowspan="1" colspan="1" style="color: #231f20">57 (15<sup>th</sup>–23<sup>th</sup> unpaired)</td></tr></tbody></table></table-wrap></tp:treatment-sec><tp:treatment-sec sec-type="ecology" id="SECID0ERVCI"><title>Ecology notes.</title><p>The specimens of the new species were found on the ground beside a stream at night. No other reptile species were found at the type locality of the new species, but many amphibian species were found in sympatry, including <italic><tp:taxon-name><tp:taxon-name-part taxon-name-part-type="genus" reg="Amolops">Amolops</tp:taxon-name-part><tp:taxon-name-part taxon-name-part-type="species" reg="minutus">minutus</tp:taxon-name-part></tp:taxon-name></italic> Orlov &amp; Ho, 2007, <italic><tp:taxon-name><tp:taxon-name-part taxon-name-part-type="genus" reg="Amolops">A.</tp:taxon-name-part><tp:taxon-name-part taxon-name-part-type="species" reg="viridimaculatus">viridimaculatus</tp:taxon-name-part></tp:taxon-name></italic> (Jiang, 1983), <italic><tp:taxon-name><tp:taxon-name-part taxon-name-part-type="genus" reg="Atympanophrys">Atympanophrys</tp:taxon-name-part><tp:taxon-name-part taxon-name-part-type="species" reg="gigantica">gigantica</tp:taxon-name-part></tp:taxon-name></italic> (Liu, Hu &amp; Yang, 1960), <italic><tp:taxon-name><tp:taxon-name-part taxon-name-part-type="genus" reg="Feihyla">Feihyla</tp:taxon-name-part><tp:taxon-name-part taxon-name-part-type="species" reg="fuhua">fuhua</tp:taxon-name-part></tp:taxon-name></italic> Fei, Ye &amp; Jiang, 2010, <italic><tp:taxon-name><tp:taxon-name-part taxon-name-part-type="genus" reg="Hyla">Hyla</tp:taxon-name-part><tp:taxon-name-part taxon-name-part-type="species" reg="annectans">annectans</tp:taxon-name-part></tp:taxon-name></italic> (Jerdon, 1870), <italic><tp:taxon-name><tp:taxon-name-part taxon-name-part-type="genus" reg="Leptobrachium">Leptobrachium</tp:taxon-name-part><tp:taxon-name-part taxon-name-part-type="species" reg="ailaonicum">ailaonicum</tp:taxon-name-part></tp:taxon-name></italic> (Yang, Chen &amp; Ma, 1983), <italic><tp:taxon-name><tp:taxon-name-part taxon-name-part-type="genus" reg="Nanorana">Nanorana</tp:taxon-name-part><tp:taxon-name-part taxon-name-part-type="species" reg="aenea">aenea</tp:taxon-name-part></tp:taxon-name></italic> (Smith, 1922), and <italic><tp:taxon-name><tp:taxon-name-part taxon-name-part-type="genus" reg="Zhangixalus">Zhangixalus</tp:taxon-name-part><tp:taxon-name-part taxon-name-part-type="species" reg="duboisi">duboisi</tp:taxon-name-part></tp:taxon-name></italic> (Ohler, Marquis, Swan &amp; Grosjean, 2000). Therefore, we presume the new species may prey on frogs in the wild.</p></tp:treatment-sec><tp:treatment-sec sec-type="distribution" id="SECID0EPYCI"><title>Distribution.</title><p>The new species is currently known only from Yuanyang Guanyinshan Provincial Nature Reserve in Yuanyang County, Honghe Hani and Yi Autonomous Prefecture, Yunnan Province, China (Fig. <xref ref-type="fig" rid="F5">5</xref>).</p><fig id="F5" position="float" orientation="portrait"><object-id xmlns:xlink="http://www.w3.org/1999/xlink" content-type="doi" xlink:type="simple">10.3897/zookeys.1230.142967.figure5</object-id><object-id xmlns:xlink="http://www.w3.org/1999/xlink" content-type="arpha" xlink:type="simple">6EC03408-83EF-5D1D-A7EA-F036E4DBD358</object-id><label>Figure 5.</label><caption><p>Map showing the type localities of <italic><tp:taxon-name><tp:taxon-name-part taxon-name-part-type="genus" reg="Ovophis">Ovophis</tp:taxon-name-part><tp:taxon-name-part taxon-name-part-type="species" reg="zhaoermii">zhaoermii</tp:taxon-name-part></tp:taxon-name></italic> sp. nov. (red star), <italic><tp:taxon-name><tp:taxon-name-part taxon-name-part-type="genus" reg="Ovophis">O.</tp:taxon-name-part><tp:taxon-name-part taxon-name-part-type="species" reg="anitae">anitae</tp:taxon-name-part></tp:taxon-name></italic> (blue dot), <italic><tp:taxon-name><tp:taxon-name-part taxon-name-part-type="genus" reg="Ovophis">O.</tp:taxon-name-part><tp:taxon-name-part taxon-name-part-type="species" reg="jenkinsi">jenkinsi</tp:taxon-name-part></tp:taxon-name></italic> (purple dot), <italic><tp:taxon-name><tp:taxon-name-part taxon-name-part-type="genus" reg="Ovophis">O.</tp:taxon-name-part><tp:taxon-name-part taxon-name-part-type="species" reg="zayuensis">zayuensis</tp:taxon-name-part></tp:taxon-name></italic> (green dot), and <italic><tp:taxon-name><tp:taxon-name-part taxon-name-part-type="genus" reg="Trimeresurus">Trimeresurus</tp:taxon-name-part><tp:taxon-name-part taxon-name-part-type="species" reg="monticola">monticola</tp:taxon-name-part><tp:taxon-name-part taxon-name-part-type="subspecies" reg="meridionalis">meridionalis</tp:taxon-name-part></tp:taxon-name></italic> (brown dot).</p></caption><graphic xmlns:xlink="http://www.w3.org/1999/xlink" xlink:href="zookeys-1230-287_article-142967__-g005.jpg" position="float" orientation="portrait" xlink:type="simple" id="oo_1271907.jpg"><uri content-type="original_file" xlink:type="simple">https://binary.pensoft.net/fig/1271907</uri></graphic></fig></tp:treatment-sec><tp:treatment-sec sec-type="etymology" id="SECID0EB2CI"><title>Etymology.</title><p>Named after the renowned Chinese herpetologist, Prof. Ermi Zhao (1930–2016). The designation of this specific epithet honors his great contribution to herpetological research in China, especially in snake research. According to the type locality of this species, we suggest the English common name “Guanyinshan mountain pitviper” and the Chinese common name “观音山烙铁头蛇 (Pinyin: guān yīn shān lào tiě tóu shé)”.</p></tp:treatment-sec><tp:treatment-sec sec-type="comparisons" id="SECID0EG2CI"><title>Comparisons.</title><p><italic><tp:taxon-name><tp:taxon-name-part taxon-name-part-type="genus" reg="Ovophis">Ovophis</tp:taxon-name-part><tp:taxon-name-part taxon-name-part-type="species" reg="zhaoermii">zhaoermii</tp:taxon-name-part></tp:taxon-name></italic> sp. nov. can be differentiated from <italic><tp:taxon-name><tp:taxon-name-part taxon-name-part-type="genus" reg="Ovophis">O.</tp:taxon-name-part><tp:taxon-name-part taxon-name-part-type="species" reg="anitae">anitae</tp:taxon-name-part></tp:taxon-name></italic> by having a relatively longer tail (<abbrev xmlns:xlink="http://www.w3.org/1999/xlink" xlink:title="tail length" id="ABBRID0EC3CI" xlink:type="simple">TaL</abbrev>/<abbrev xmlns:xlink="http://www.w3.org/1999/xlink" xlink:title="total length" id="ABBRID0EG3CI" xlink:type="simple">TL</abbrev> 0.191–0.206 vs 0.133), having more subcaudal scales (57–64 vs 47), some of the subcaudal scales being unpaired (vs all of the subcaudal scales being paired), dorsal scales being in 22-21-17 rows (vs 27-23-19 rows), and the second supralabial bordering the loreal scale (vs the second supralabial being separated from the loreal scale).</p><p><italic><tp:taxon-name><tp:taxon-name-part taxon-name-part-type="genus" reg="Ovophis">Ovophis</tp:taxon-name-part><tp:taxon-name-part taxon-name-part-type="species" reg="zhaoermii">zhaoermii</tp:taxon-name-part></tp:taxon-name></italic> sp. nov. can be differentiated from <italic><tp:taxon-name><tp:taxon-name-part taxon-name-part-type="genus" reg="Ovophis">O.</tp:taxon-name-part><tp:taxon-name-part taxon-name-part-type="species" reg="convictus">convictus</tp:taxon-name-part></tp:taxon-name></italic> by having a relatively longer tail (<abbrev xmlns:xlink="http://www.w3.org/1999/xlink" xlink:title="tail length" id="ABBRID0EC4CI" xlink:type="simple">TaL</abbrev>/<abbrev xmlns:xlink="http://www.w3.org/1999/xlink" xlink:title="total length" id="ABBRID0EG4CI" xlink:type="simple">TL</abbrev> 0.191–0.206 vs 0.064–0.128), having more subcaudal scales (57–64 vs 17–31), having more ventral scales (146–148 vs 120–140), some of the subcaudal scales being unpaired (vs all of the subcaudal scales being paired), and having continuous white spots on the dorsal surface of the tail (vs scattered white spots on the dorsal surface of the tail).</p><p><italic><tp:taxon-name><tp:taxon-name-part taxon-name-part-type="genus" reg="Ovophis">Ovophis</tp:taxon-name-part><tp:taxon-name-part taxon-name-part-type="species" reg="zhaoermii">zhaoermii</tp:taxon-name-part></tp:taxon-name></italic> sp. nov. can be differentiated from <italic><tp:taxon-name><tp:taxon-name-part taxon-name-part-type="genus" reg="Ovophis">O.</tp:taxon-name-part><tp:taxon-name-part taxon-name-part-type="species" reg="makazayazaya">makazayazaya</tp:taxon-name-part></tp:taxon-name></italic> by having more subcaudal scales (57–64 vs 34–52), some of the subcaudal scales being unpaired (vs all of the subcaudal scales being paired), the third supralabial being larger than the fourth (vs the fourth supralabial being larger than the third), and having continuous white spots on the dorsal surface of the tail (vs scattered white spots on the dorsal surface of the tail).</p><p><italic><tp:taxon-name><tp:taxon-name-part taxon-name-part-type="genus" reg="Ovophis">Ovophis</tp:taxon-name-part><tp:taxon-name-part taxon-name-part-type="species" reg="zhaoermii">zhaoermii</tp:taxon-name-part></tp:taxon-name></italic> sp. nov. can be differentiated from <italic><tp:taxon-name><tp:taxon-name-part taxon-name-part-type="genus" reg="Ovophis">O.</tp:taxon-name-part><tp:taxon-name-part taxon-name-part-type="species" reg="monticola">monticola</tp:taxon-name-part></tp:taxon-name></italic> by having an unpatterned dorsal head surface (vs patterned dorsal head surface), having relatively more subcaudal scales (57–64 vs 37–58), some of the subcaudal scales being unpaired (vs all of the subcaudal scales being paired), the dorsal scales being in 22-21-17 rows (vs 23 or 21-23 or 21-19 rows), and having continuous white spots on the dorsal surface of the tail (vs scattered white spots on the dorsal surface of the tail).</p><p><italic><tp:taxon-name><tp:taxon-name-part taxon-name-part-type="genus" reg="Ovophis">Ovophis</tp:taxon-name-part><tp:taxon-name-part taxon-name-part-type="species" reg="zhaoermii">zhaoermii</tp:taxon-name-part></tp:taxon-name></italic> sp. nov. can be differentiated from <italic><tp:taxon-name><tp:taxon-name-part taxon-name-part-type="genus" reg="Ovophis">O.</tp:taxon-name-part><tp:taxon-name-part taxon-name-part-type="species" reg="jenkinsi">jenkinsi</tp:taxon-name-part></tp:taxon-name></italic> by having a relatively longer tail (<abbrev xmlns:xlink="http://www.w3.org/1999/xlink" xlink:title="tail length" id="ABBRID0ES6CI" xlink:type="simple">TaL</abbrev>/<abbrev xmlns:xlink="http://www.w3.org/1999/xlink" xlink:title="total length" id="ABBRID0EW6CI" xlink:type="simple">TL</abbrev> 0.191–0.206 vs 0.132–0.184), having more subcaudal scales (57–64 vs 40–52), having more ventral scales (146–148 vs 134–142), some of the subcaudal scales being unpaired (vs all of the subcaudal scales being paired), having an unpatterned dorsal head surface (vs patterned dorsal head surface), and having continuous white spots on the dorsal surface of the tail (vs scattered white spots on the dorsal surface of the tail).</p><p><italic><tp:taxon-name><tp:taxon-name-part taxon-name-part-type="genus" reg="Ovophis">Ovophis</tp:taxon-name-part><tp:taxon-name-part taxon-name-part-type="species" reg="zhaoermii">zhaoermii</tp:taxon-name-part></tp:taxon-name></italic> sp. nov. can be differentiated from <italic><tp:taxon-name><tp:taxon-name-part taxon-name-part-type="genus" reg="Ovophis">O.</tp:taxon-name-part><tp:taxon-name-part taxon-name-part-type="species" reg="tonkinensis">tonkinensis</tp:taxon-name-part></tp:taxon-name></italic> by having more subcaudal scales (57–64 vs 39–49), having more ventral scales (146–148 vs 128–134), most of the subcaudal scales being paired (vs all or most of the subcaudal scales being unpaired), and the third supralabial being larger than the fourth (vs the fourth supralabial being larger than the third).</p><p><italic><tp:taxon-name><tp:taxon-name-part taxon-name-part-type="genus" reg="Ovophis">Ovophis</tp:taxon-name-part><tp:taxon-name-part taxon-name-part-type="species" reg="zhaoermii">zhaoermii</tp:taxon-name-part></tp:taxon-name></italic> sp. nov. can be differentiated from <italic><tp:taxon-name><tp:taxon-name-part taxon-name-part-type="genus" reg="Ovophis">O.</tp:taxon-name-part><tp:taxon-name-part taxon-name-part-type="species" reg="zayuensis">zayuensis</tp:taxon-name-part></tp:taxon-name></italic> by having fewer ventral scales (146–148 vs 160–177), most of the subcaudal scales being paired (vs all or most of the subcaudal scales being unpaired), the dorsal scales being in 22-21-17 rows (vs 25 or 27-23-19 or 17 rows), and having continuous white spots on the dorsal surface of the tail (vs no visible white spots on the dorsal surface of the tail).</p></tp:treatment-sec></tp:taxon-treatment>
